# Supplementary material for: Prevalence and Genetic Diversity of Deer Tick Virus (Powassan Virus, Lineage II) in Ixodes scapularis Ticks in Five Habitats at a Nature Reserve in Southern Maine, United States
Source: Am J Trop Med Hyg. 2024 Oct 15;111(6):1311–9. doi: 10.4269/ajtmh.23-0643 (PMC11619509; doi:10.4269/ajtmh.23-0643)
Supplement: Supplementary Table 1 [file tpmd230643.SD1.xlsx]

## Sheet: R1_TableS1_yearbyhabitat
Supplementary Table 1. Adult and nymphal Ixodes scapularis collected in five habitat types at the Wells National Estuarine Research Reserve, Wells, Maine, April-November, 2018-2021 (n = 20 plots per habitat).
Stage	Year	Habitat	Total Collected	Timed Flagged (min)	Ticks per Hour	Total Tested	Number DTV Positive	% DTV Positive
Adult	2018	1_Forest/Barberry	212	240	53	207	10	4.83092
		2_Forest/SparseUnderstory	9	185	2.91892	6	0	0
		3_Forest/Edge	54	230	14.087	46	1	2.17391
		4_Shrub	135	250	32.4	129	4	3.10078
		5_Field	33	223	8.87892	28	0	0
	2019	1_Forest/Barberry	257	280	55.0714	243	6	2.46914
		2_Forest/SparseUnderstory	67	190	21.1579	60	1	1.66667
		3_Forest/Edge	121	190	38.2105	117	3	2.5641
		4_Shrub	235	240	58.75	222	0	0
		5_Field	11	190	3.47368	11	0	0
	2020	1_Forest/Barberry	75	120	37.5	75	1	1.33333
		2_Forest/SparseUnderstory	23	120	11.5	23	0	0
		3_Forest/Edge	141	120	70.5	141	1	0.70922
		4_Shrub	111	120	55.5	111	2	1.8018
		5_Field	3	120	1.5	3	0	0
	2021	1_Forest/Barberry	220	200	66	217	7	3.22581
		2_Forest/SparseUnderstory	38	200	11.4	38	0	0
		3_Forest/Edge	228	200	68.4	225	4	1.77778
		4_Shrub	65	140	27.8571	62	0	0
		5_Field	0	200	0	0	0	0
			2038	3758		1964	40
Nymph	2018	1_Forest/Barberry	100	240	25	94	0	0
		2_Forest/SparseUnderstory	28	185	9.08108	16	0	0
		3_Forest/Edge	26	230	6.78261	26	0	0
		4_Shrub	1	250	0.24	1	0	0
		5_Field	1	223	0.269058	1	0	0
	2019	1_Forest/Barberry	160	280	34.2857	110	1	0.909091
		2_Forest/SparseUnderstory	95	190	30	70	1	1.42857
		3_Forest/Edge	56	190	17.6842	39	0	0
		4_Shrub	10	240	2.5	6	0	0
		5_Field	1	190	0.315789	1	0	0
	2020	1_Forest/Barberry	4	120	2	4	0	0
		2_Forest/SparseUnderstory	1	120	0.5	1	0	0
		3_Forest/Edge	1	120	0.5	1	0	0
		4_Shrub	1	120	0.5	1	0	0
		5_Field	3	120	1.5	3	0	0
	2021	1_Forest/Barberry	22	200	6.6	22	0	0
		2_Forest/SparseUnderstory	16	200	4.8	16	0	0
		3_Forest/Edge	12	200	3.6	12	0	0
		4_Shrub	0	140	0	0	0	0
		5_Field	0	200	0	0	0	0
			538	3758		424	2
