# Supplementary material for: Prevalence and Genetic Diversity of Deer Tick Virus (Powassan Virus, Lineage II) in Ixodes scapularis Ticks in Five Habitats at a Nature Reserve in Southern Maine, United States
Source: Am J Trop Med Hyg. 2024 Oct 15;111(6):1311–9. doi: 10.4269/ajtmh.23-0643 (PMC11619509; doi:10.4269/ajtmh.23-0643)
Supplement: Supplementary Table 2 [file tpmd230643.SD2.xlsx]

## Sheet: Sheet1
	Supplementary Table 2. Sequences used in this study for phylogenetic analysis.
Sample_Name	Name	Date	Year	Location	State	Clade	Transect	GenBank Accession	Sequenced in this Study	Coverage (%)
	CT_G_OL704188_2016	2016-11-02	2016	Groton	CT			OL704188
	CT_NB_OL704156_2010	2010-10-29	2010	North Branford	CT			OL704156
	CT_W_OL704194_2019	2019-04-09	2019	Westport	CT	C		OL704194
	CT_W_OL704196_2019	2019-05-07	2019	Westport	CT			OL704196
ME_472	MA_Me_OP823422_2020		2020	Medfield	MA			OP823422
Jun19_068_F_9	MA_Mi_OP823420_2018		2018	Millis	MA			OP823420
Jun19_344_9_7	MA_MV_OP823417_2018		2018	Martha's Vineyard	MA			OP823417
	MA_N_HM440559_1996		1996	Nantucket	MA			HM440559
Jul19_018_D_7	MA_R_OP823410_2020		2020	Rochester	MA			OP823410
Oct19_003_E4_1	MA_S_OP823419_2018		2018	Sherborn	MA			OP823419
Oct18_076_1_9	ME_B_OP823414_2020		2020	Bowdoinham	ME	C		OP823414
Oct19_087_F_10	ME_CE_1051_2019	2019-10-30	2019	Cape Elizabeth	ME			OP823442
Oct19_131_A_5	ME_CE_946_2019	2019-10-30	2019	Cape Elizabeth	ME			OP823444
Oct19_276_10_10	ME_CE_990_2019	2019-10-30	2019	Cape Elizabeth	ME			OP823445
Oct19_450_D_7	ME_CE_MK104144_2017	2017-11-15	2017	Cape Elizabeth	ME			MK104144
Oct19_532_7_6	ME_CE_OL704211_2016	2016-04-08	2016	Cape Elizabeth	ME			OL704211
Oct19_535_7_6	ME_CE_OL704212_2016	2016-06-13	2016	Cape Elizabeth	ME			OL704212
ME10_1051	ME_CE_OL704216_2016	2016-10-06	2016	Cape Elizabeth	ME			OL704216
ME19_946	ME_CE_OL704221_2016	2016-11-18	2016	Cape Elizabeth	ME			OL704221
ME19_990	ME_CE_OL704224_2017	2017-11-15	2017	Cape Elizabeth	ME			OL704224
Nov19_173_G_6	ME_CE_OL704226_2017	2017-11-15	2017	Cape Elizabeth	ME			OL704226
299P1	ME_CE_OL704227_2017	2017-11-15	2017	Cape Elizabeth	ME			OL704227
299P2	ME_CE_OL704228_2017	2017-11-15	2017	Cape Elizabeth	ME			OL704228
299P3	ME_CE_OL704229_2017	2017-11-15	2017	Cape Elizabeth	ME			OL704229
299S1	ME_CE_OL704230_2017	2017-11-15	2017	Cape Elizabeth	ME			OL704230
POW20154	ME_CE_OL704231_2017	2017-11-15	2017	Cape Elizabeth	ME			OL704231
POW20189	ME_CE_OL704232_2017	2017-11-15	2017	Cape Elizabeth	ME			OL704232
337X5	ME_CE_OL704233_2017	2017-11-07	2017	Cape Elizabeth	ME			OL704233
338L1	ME_CE_OL704234_2017	2017-11-07	2017	Cape Elizabeth	ME			OL704234
Oct18_106_3_9	ME_G_OP823413_2020		2020	Glenburn	ME			OP823413
338L2	ME_R_472_2019	2019-05-16	2019	Rockland	ME			OP823432
338M1	ME_R_OL704215_2016	2016-10-14	2016	Rockland	ME	D		OL704215
338S2	ME_S_OL704222_2016	2016-11-17	2016	Standish	ME			OL704222
POW20231	ME_S_OL704223_2016	2016-11-17	2016	Standish	ME			OL704223
POW20268	ME_T_OL704237_2019	2019-05-22	2019	Thomaston	ME	D		OL704237
422F1	ME_W_002.8_2018	2018-09-27	2018	Wells	ME	D	8	OP823457	Y	100
422F3	ME_W_003.4_2019	2019-09-24	2019	Wells	ME	B	4	OP823448	Y	100
422I1	ME_W_011.3_2021	2021-04-15	2021	Wells	ME	D	3	OP823434	Y	100
422Q2	ME_W_018.D_2019	2019-07-03	2019	Wells	ME	C		OR340568
ME_21080_2021	ME_W_020.3_2018	2018-06-07	2018	Wells	ME	D	3	OP823454	Y	100
ME_21101_2021	ME_W_032.7_2019	2019-10-03	2019	Wells	ME	B	7	OR340572	Y	100
ME_21107_2021	ME_W_068.F_2019	2019-06-12	2019	Wells	ME	D		OR340578
ME_21011_2021	ME_W_076.1_2018	2018-10-19	2018	Wells	ME	C	1	OP823446	Y	100
ME_21117_2021	ME_W_080.4_2021	2021-04-07	2021	Wells	ME	C	4	OP823433	Y	100
ME_21326_2021	ME_W_087.F_2019	2019-10-09	2019	Wells	ME	D		OP823449
ME_21468_2021	ME_W_101.8_2021	2021-04-07	2021	Wells	ME	C	8	OR340570	Y	100
ME_21521_2021	ME_W_106.3_2018	2018-10-25	2018	Wells	ME	C	3	OP823447	Y	100
ME_21522_2021	ME_W_107.8_2021	2021-04-07	2021	Wells	ME	C	8	OP823435	Y	100
MK104144	ME_W_117.3_2021	2021-04-23	2021	Wells	ME	C	3	OP823437	Y	100
	ME_W_131.A_2019	2019-10-16	2019	Wells	ME	A		OP823450
	ME_W_154.1.2020	2020-10-15	2020	Wells	ME	B	1	OR340574	Y	100
	ME_W_173.G_2019	2019-11-22	2019	Wells	ME	B		OR340575
	ME_W_189.4_2020	2020-10-15	2020	Wells	ME	D	4	OP823455	Y	100
	ME_W_231.2_2020	2020-10-22	2020	Wells	ME	C	2	OP823456	Y	100
	ME_W_268.8.2020	2020-10-22	2020	Wells	ME	C	8	OR340571	Y	100
	ME_W_276.10_2019	2019-10-16	2019	Wells	ME	D	10	OP823451	Y	100
	ME_W_299.3_2020	2020-10-08	2020	Wells	ME	D	3	OP823426	Y	100
	ME_W_299.GdAD6.2.3_2020	2020-10-08	2020	Wells	ME	B	3	OR340576	Y	100
	ME_W_299.GdAD6.3.3_2020	2020-10-08	2020	Wells	ME	B	3	OR340577	Y	95.4
	ME_W_299.GrdAE6.3_2020	2020-10-08	2020	Wells	ME	D	3	OR340583	Y	100
	ME_W_326.4_2021	2021-10-07	2021	Wells	ME	C	4	OP823436	Y	100
	ME_W_337.GdBG5.4_2020	2020-10-20	2020	Wells	ME	D	4	OR340582	Y	100
	ME_W_338.GdAC3.1.3_2020	2020-10-20	2020	Wells	ME	D	3	OP823427	Y	100
	ME_W_338.GdAC3.2.3_2020	2020-10-20	2020	Wells	ME	C	3	OP823428	Y	100
	ME_W_338.GdAC5.3_2020	2020-10-20	2020	Wells	ME	C	3	OP823429	Y	100
	ME_W_338.GdAE4.3_2020	2020-10-20	2020	Wells	ME	C	3	OR340569	Y	100
	ME_W_344.9_2019	2019-06-28	2019	Wells	ME	D	9	OP823441	Y	100
	ME_W_369.4_2019	2019-06-28	2019	Wells	ME	D	4	OR340581	Y	100
	ME_W_422.GdAB2.1.3_2020	2020-11-05	2020	Wells	ME	D	3	OP823430	Y	100
	ME_W_422.GdAB2.2.3_2020	2020-11-05	2020	Wells	ME	D	3	OP340579	Y	100
	ME_W_422.GdAB5.3_2020	2020-11-05	2020	Wells	ME	D	3	OR340580	Y	98.4
	ME_W_422.GdAE3.3_2020	2020-11-05	2020	Wells	ME	B	3	OP823431	Y	100
	ME_W_450.D_2019	2019-10-25	2019	Wells	ME	A		OP823452
	ME_W_468.4_2021	2021-10-28	2021	Wells	ME		4	OP823438	Y	100
	ME_W_521.7_2021	2021-11-04	2021	Wells	ME	B	7	OP823439	Y	100
	ME_W_522.7_2021	2021-11-04	2021	Wells	ME	B	7	OP823440	Y	100
	ME_W_532.7_2019	2019-10-25	2019	Wells	ME	B	7	OP823453	Y	100
	ME_W_535.7_2019	2019-10-25	2019	Wells	ME	B	7	OR340573	Y	100
	ME_W_MK309362_2017	2017-11-15	2017	Wells	ME	D		MK309362
	ME_W_OL704213_2016	2016-10-07	2016	Wells	ME	B		OL704213
	ME_W_OL704214_2016	2016-10-07	2016	Wells	ME	D		OL704214
	ME_W_OL704217_2016	2016-11-07	2016	Wells	ME	A		OL704217
	ME_W_OL704218_2016	2016-11-07	2016	Wells	ME	D		OL704218
	ME_W_OL704220_2016	2016-11-09	2016	Wells	ME	A		OL704220
	ME_W_OL704236_2017	2017-11-15	2017	Wells	ME	B		OL704236
	ME_W_OL704238_2019	2019-06-18	2018	Wells	ME	D		OL704238
	NY_AN_OL704287_2015	2015-11-21	2015	Ancramdale	NY			OL704287			wells
	NY_AR_OL704251_2017	2017-06-13	2017	Armonk	NY	C		OL704251
	NY_G_OL704386_2019	2019-11-04	2019	Glenville	NY			OL704386
	NY_H_OL704318_2018	2018-10-14	2018	Hermon	NY	C		OL704318
	NY_I_OL704285_2014	2014-11-10	2014	Islip	NY			OL704285
	NY_M_OL704343_2014	2014-11-04	2014	Montebello	NY	C		OL704343
	NY_M_OL704352_2018	2018-06-18	2018	Montebello	NY	C		OL704352
	NY_N_OL704322_2015	2015-11-22	2015	Nassau	NY			OL704322
	NY_S_OL704354_2018	2018-02-27	2018	Smithtown	NY			OL704354
	NY_S_OL704356_2018	2018-06-06	2018	Smithtown	NY			OL704356
